# Supplementary material for: Identification of Genes Differentially Expressed in Myogenin Knock-Down Bovine Muscle Satellite Cells during Differentiation through RNA Sequencing Analysis
Source: PLoS One. 2014 Mar 19;9(3):e92447. doi: 10.1371/journal.pone.0092447 (PMC3960249; doi:10.1371/journal.pone.0092447)
Supplement: Table S1 — Primer information. (XLSX) [file pone.0092447.s004.xlsx]

## Sheet: Primer information
Table S1. Primer inforamtion
Name	Primer name	tm(℃)	Size (bp)	primer sequence (F)	primer sequence (R)
Glyceraldehyde-3-phosphate Dehydrogenase	GAPDH	52	211	5'-gggtcatctctgcacct-3'	5'-acagtcttctgggtggcagt-3'
Myogenin	MyoG	56	197	5'-tgggcgtgtaaggtgtgtaa-3'	5'-tgcaggcgctctatgtactg-3'
Myf5	Myf5	56	220	5'-agacgcctgaagaaggtcaa-3'	5'-tgccatcagagcaacttgag-3'
MyoD	MyoD	56	229	5'-gatgacccgtgtttcgactc-3'	5'-tagtcgtcttgcgtttgcac-3'
Myosin light chain 2	MYL2	56	205	5'-gcgtgtgaacgtgaaaaatg-3'	5'-cgttgtcagcatctccttga-3'
Myosin heavy chain 3	MYH3	56	205	5'-ctggaggaaatgagggatga-3'	5'-tgagaaggggcttgattttg-3'
CyclinA2	CCNA2	56	182	5'-gaccaggagaacgtcaatcc-3'	5'-cagggaggaacagggacata-3'
Metallothionein 2A	MT2A	60	186	5'-atggatcccaactgctcct-3'	5'-acagcagctgcacttgtcc-3'
SAP30-like	SAP30	60	165	5'-caagctggacatcgacaaga-3'	5'-tgcagctggaacagatcaac-3'
Sodium channel protein type 1 subunit alpha	SCN1A	60	218	5'-tcgtctgaagcctccaagtt-3'	5'-gactggtgtggggaggagta-3'
Syncoilin	SYNC	60	183	5'-gtcctgagtgaggcgaagtc-3'	5'-gagcaacacaagctcatgga-3'
Ryanodine receptor 1	RYR1	59	186	5'-ctctcgctccatgactgaca-3'	5'-gctgttgacaggtgcaggta-3'
Transthyretin	TTR	56	201	5'-tgggtgtgaaggtgttcaag-3'	5'-acaccacctctgcaaattca-3'
G protein coupled	MGP	56	201	5'-ttcaccaatctgtcgaatgc-3'	5'-tccctacaacctcctgatcc-3'
plexin C1	PLXNC1	56	218	5'-acgtcaaactgggaaacctg-3'	5'-ctcagcaaagccatcacgta-3'
copine III	CPNE3	56	205	5'-tcaggggtgatcagtgtgaa-3'	5'-ccagtcccacagaccagatt-3'
sorting nexin 9	SNX9	56	179	5'-tccaatcccatctcttccag-3'	5'-cggttttccattccttctca-3'
