# Supplementary material for: Identification of Genes Differentially Expressed in Myogenin Knock-Down Bovine Muscle Satellite Cells during Differentiation through RNA Sequencing Analysis
Source: PLoS One. 2014 Mar 19;9(3):e92447. doi: 10.1371/journal.pone.0092447 (PMC3960249; doi:10.1371/journal.pone.0092447)
Supplement: Table S2 — List of up- and down-regulated genes. Each sheet contains up- and down-regulated genes separately that show at least 4 fold change in their expression. (XLSX) [file pone.0092447.s005.xlsx]

## Sheet: UP-regulated
List of 230 genes showing at least 4 fold increase in expression. The most up-regulated genes based on fold change values are shown first.
transcript_ID	gene	desc	MyoGwt_FPKM	MyoGkd_FPKM	Fold Change	Log FC
NM_001191372	SAP30L	SAP30-like	0.07	8.29	126.49	6.98288
NM_001045958	RPL23A	ribosomal protein L23a	0.9	47.14	52.58	5.71644
NM_001098155	ZNF322A	zinc finger protein 322	0.07	2.73	36.96	5.20789
NM_001109980	SLC16A3	solute carrier family 16, member 3 (monocarboxylic acid transporter 4)	0.27	7.72	28.92	4.854
NM_001034204	TUBA1C	tubulin, alpha 1c	1.94	46.34	23.84	4.57531
NM_001081726	SULT2B1	sulfotransferase family, cytosolic, 2B, member 1	0.03	0.58	19.92	4.31615
NM_001075140	MT2A	metallothionein 2A	20.58	365.84	17.77	4.15137
NM_174744	MMP9	matrix metallopeptidase 9 (gelatinase B, 92kDa gelatinase, 92kDa type IV collagenase)	0.03	0.49	17.61	4.13832
NM_174460	SFRP1	secreted frizzled-related protein 1	0.11	1.84	17.07	4.09339
NM_001206674	MBP	myelin basic protein	0.01	0.19	14.41	3.849
NM_001102365	HSD17B1	hydroxysteroid (17-beta) dehydrogenase 1	0.01	0.12	14.24	3.83188
NM_001038225	SAYSD1	SAYSVFN motif domain containing 1	0.56	7.9	14.21	3.82883
NM_001081741	ASPHD1	aspartate beta-hydroxylase domain containing 1	0.02	0.28	14.1	3.81762
NM_001098880	IQGAP3	IQ motif containing GTPase activating protein 3	0.24	2.95	12.16	3.60407
NM_001075357	WSB2	WD repeat and SOCS box containing 2	1.41	16.04	11.41	3.51223
NM_001192939	FGF11	fibroblast growth factor 11	0.02	0.27	11.24	3.49057
NM_001034276	TAF11	TAF11 RNA polymerase II, TATA box binding protein (TBP)-associated factor, 28kDa	1.26	14.02	11.17	3.48156
NM_001034265	MOSPD3	motile sperm domain containing 3	1.78	19.77	11.1	3.47249
NM_001079628	TMEM217	transmembrane protein 217	0.02	0.22	10.77	3.42895
NM_001046157	SPON2	spondin 2, extracellular matrix protein	1.08	11.35	10.5	3.39232
NM_001192330	TDRD6	tudor domain containing 6	0	0.03	10.25	3.35755
NM_001101998	ARHGEF16	Rho guanine nucleotide exchange factor (GEF) 16	0.01	0.14	10.23	3.35473
NM_001099057	ANKRD55	ankyrin repeat domain 55	0.01	0.11	10.21	3.35191
NM_001205357	VPS37B	vacuolar protein sorting 37 homolog B (S. cerevisiae)	0.63	6.42	10.12	3.33914
NM_001046123	MRPS5	mitochondrial ribosomal protein S5	1.38	13.84	10.06	3.33056
NM_174195	TCN2	transcobalamin II	3.6	35.69	9.92	3.31034
NM_001193079	TPRG1	tumor protein p63 regulated 1	0.02	0.17	9.83	3.29719
NM_001034250	EXOC7	exocyst complex component 7	1.6	15.63	9.77	3.28836
NM_001098857	NAPRT1	nicotinate phosphoribosyltransferase domain containing 1	0.54	5.19	9.64	3.26903
NM_001076211	FBXO25	F-box protein 25	0.88	8.48	9.62	3.26604
NM_001014923	NFE2	nuclear factor (erythroid-derived 2), 45kDa	0.04	0.34	9.52	3.25096
NM_176634	MTCH2	mitochondrial carrier 2	3.59	33.86	9.43	3.23726
NM_174254	CABP1	calcium binding protein 1	0.06	0.54	9.42	3.23573
NM_001205722	KIAA0895L	KIAA0895-like ortholog	0.16	1.46	9.27	3.21257
NM_001193224	RAB37	RAB37, member RAS oncogene family	0.01	0.13	9.19	3.20006
NM_001192460	CHTF18	CTF18, chromosome transmission fidelity factor 18 homolog (S. cerevisiae)	0.2	1.83	9.13	3.19061
NM_001110018	MAPK3	mitogen-activated protein kinase 3	5.74	50.93	8.87	3.14893
NM_001080277	TIMM13	translocase of inner mitochondrial membrane 13 homolog (yeast)	4.21	36.39	8.64	3.11103
NM_174389	MMP13	matrix metallopeptidase 13 (collagenase 3)	0.26	2.26	8.6	3.10434
NM_001101125	ENO2	enolase 2 (gamma, neuronal)	0.1	0.83	8.6	3.10434
NM_001046388	HSPA14	heat shock 70kDa protein 14	2.27	19.09	8.43	3.07553
NM_174835	PCTP	phosphatidylcholine transfer protein	0.52	4.29	8.31	3.05485
NM_001205890	KCNK12	potassium channel, subfamily K, member 12	1.9	15.65	8.24	3.04264
NM_001101043	FIGF	c-fos induced growth factor (vascular endothelial growth factor D)	0.06	0.48	8.08	3.01436
NM_001076821	DPH5	DPH5 homolog (S. cerevisiae)	0.71	5.64	7.96	2.99277
NM_001192970	REL	v-rel reticuloendotheliosis viral oncogene homolog (avian)	0.01	0.09	7.91	2.98368
NM_001206711	NCAPD2	non-SMC condensin I complex, subunit D2	0.73	5.79	7.91	2.98368
NM_001040492	MT1A	metallothionein-1A	4.67	36.86	7.88	2.9782
NM_001075435	MYBPH	myosin binding protein H	0.14	1.1	7.78	2.95977
NM_001083488	FAM107A	family with sequence similarity 107, member A	0.03	0.26	7.74	2.95233
NM_001034657	TSPAN2	tetraspanin 2	0.03	0.23	7.69	2.94298
NM_001101073	DDOST	dolichyl-diphosphooligosaccharide--protein glycosyltransferase	22.77	174.22	7.65	2.93546
NM_001256273	PDE2A	phosphodiesterase 2A, cGMP-stimulated	0.01	0.05	7.48	2.90304
NM_001035281	PTGR1	prostaglandin reductase 1	2.07	15.42	7.45	2.89724
NM_001082475	LIX1L	Lix1 homolog (mouse)-like	1.17	8.71	7.43	2.89336
NM_001013597	MOCS1	molybdenum cofactor synthesis 1	2.41	17.7	7.34	2.87578
NM_001192308	REXO1	REX1, RNA exonuclease 1 homolog (S. cerevisiae)	0.85	6.16	7.25	2.85798
NM_174723	RHBG	Rh family, B glycoprotein	0.02	0.16	7.2	2.848
NM_001024490	CDC45	cell division cycle 45 homolog (S. cerevisiae)	0.77	5.54	7.15	2.83794
NM_001083738	GJA4	gap junction protein, alpha 4, 37kDa	0.12	0.85	7.1	2.82782
NM_001192386	GSC	goosecoid homeobox	0.24	1.67	7.01	2.80941
NM_001206079	E2F1	E2F transcription factor 1	0.75	5.25	6.99	2.80529
NM_001075380	C7H19orf25	chromosome 7 open reading frame, human C19orf25	0.71	4.94	6.97	2.80116
NM_001076904	SNX11	sorting nexin 11	1.22	8.52	6.97	2.80116
NM_001076067	PSMD14	proteasome (prosome, macropain) 26S subunit, non-ATPase, 14	6.72	46.73	6.96	2.79909
NM_174338	FUNDC2	FUN14 domain containing 2	4.12	28.48	6.92	2.79077
NM_001192384	CTF1	cardiotrophin 1	0.11	0.77	6.89	2.7845
NM_001080282	ADRM1	adhesion regulating molecule 1	8.11	55.45	6.83	2.77189
NM_001099711	TMPPE	transmembrane protein with metallophosphoesterase domain	0.04	0.26	6.76	2.75702
NM_001083473	CDK18	cyclin-dependent kinase 18	0.01	0.08	6.74	2.75275
NM_001035458	SUMO1	SMT3 suppressor of mif two 3 homolog 1 (S. cerevisiae)	6.39	42.86	6.71	2.74631
NM_001102492	LARS	leucyl-tRNA synthetase	1.59	10.56	6.66	2.73552
NM_001024537	GMFG	glia maturation factor, gamma	0.5	3.32	6.66	2.73552
NM_001035024	TIMM50	translocase of inner mitochondrial membrane 50 homolog (S. cerevisiae)	4.84	31.96	6.6	2.72247
NM_174844	GCSH	glycine cleavage system protein H (aminomethyl carrier)	0.31	2.05	6.55	2.71149
NM_001046212	CLEC3B	C-type lectin domain family 3, member B	12.95	83.38	6.44	2.68706
NM_001078124	RHOH	ras homolog gene family, member H	0.01	0.08	6.42	2.68257
NM_001077978	CCBL1	cysteine conjugate-beta lyase, cytoplasmic	0.54	3.48	6.42	2.68257
NM_001205721	FKBP8	FK506 binding protein 8, 38kDa	5.3	33.96	6.41	2.68032
NM_001081713	CLP1	CLP1, cleavage and polyadenylation factor I subunit, homolog (S. cerevisiae)	0.62	3.99	6.41	2.68032
NM_001038530	GTF2H2	general transcription factor IIH, polypeptide 2, 44kDa	2.23	14.07	6.32	2.65992
NM_001098008	NOC3L	nucleolar complex associated 3 homolog (S. cerevisiae)	0.7	4.42	6.31	2.65764
NM_001099375	THEM6	thioesterase superfamily member 6	0.02	0.11	6.29	2.65306
NM_001075662	SDS	serine dehydratase	0.45	2.8	6.28	2.65076
NM_001205697	CLDN6	claudin 6	0.04	0.25	6.21	2.63459
NM_001034386	L3HYPDH	L-3-hydroxyproline dehydratase (trans-)	0.45	2.8	6.2	2.63227
NM_001034447	FBP1	fructose-1,6-bisphosphatase 1	21.2	130.3	6.15	2.62059
NM_001192440	CTDSP1	CTD (carboxy-terminal domain, RNA polymerase II, polypeptide A) small phosphatase 1	3.67	22.6	6.15	2.62059
NM_001015629	GDPGP1	GDP-D-glucose phosphorylase 1	0.32	1.99	6.13	2.61589
NM_001101147	KIF2C	kinesin family member 2C	0.44	2.69	6.07	2.6017
NM_001076414	TMBIM6	transmembrane BAX inhibitor motif containing 6	41.43	250.97	6.06	2.59932
NM_001075907	WDR12	WD repeat domain 12	2.51	15.15	6.04	2.59455
NM_174504	ATP6V1A	ATPase, H+ transporting, lysosomal 70kDa, V1 subunit A	3.83	22.86	5.97	2.57773
NM_001075578	CCDC174	coiled-coil domain containing 174	2.33	13.91	5.96	2.57531
NM_001075714	C29H11orf83	chromosome 29 open reading frame, human C11orf83	4.46	26.54	5.95	2.57289
NM_001040554	BOLA-A	major histocompatibility complex, class I, A	11.48	68.1	5.93	2.56803
NM_001035350	ENKD1	enkurin domain containing 1	0.36	2.13	5.93	2.56803
NM_001101901	SLC22A31	solute carrier family 22, member 31	0.02	0.12	5.88	2.55582
NM_001037603	PDZD11	PDZ domain containing 11	8.17	47.98	5.87	2.55336
NM_001077110	AP1S1	adaptor-related protein complex 1, sigma 1 subunit	2.77	16.28	5.87	2.55336
NM_174084	IBSP	integrin-binding sialoprotein	0.02	0.1	5.83	2.5435
NM_001076525	GET4	golgi to ER traffic protein 4 homolog (S. cerevisiae)	1.82	10.56	5.81	2.53854
NM_201527	SOD2	superoxide dismutase 2, mitochondrial	731.98	4219.95	5.77	2.52857
NM_001078135	LOC768323	uncharacterized LOC768323	0.03	0.2	5.77	2.52857
NM_001199026	SNX9	sorting nexin 9	6.92	39.78	5.75	2.52356
NM_001040584	MRPS6	mitochondrial ribosomal protein S6	1.84	10.59	5.75	2.52356
NM_001082436	CDC20	cell division cycle 20 homolog (S. cerevisiae)	1.32	7.5	5.7	2.51096
NM_001205998	GIGYF1	GRB10 interacting GYF protein 1	1.18	6.71	5.67	2.50335
NM_173897	CA4	carbonic anhydrase IV	2.61	14.67	5.61	2.488
NM_001046190	ABCD1	ATP-binding cassette, sub-family D (ALD), member 1	0.3	1.64	5.54	2.46989
NM_001083425	HIST1H1C	histone cluster 1, H1c	4.05	22.34	5.52	2.46467
NM_001083479	ACVRL1	activin A receptor type II-like 1	1.11	6.12	5.5	2.45943
NM_001113729	ZNF771	zinc finger protein 771	3.48	19.02	5.46	2.4489
NM_001168608	ULBP21	UL16 binding protein 21	0.67	3.65	5.44	2.44361
NM_174006	CCL2	chemokine (C-C motif) ligand 2	468.93	2546.24	5.43	2.44095
NM_001256553	NADKD1	NAD kinase domain containing 1	0.48	2.59	5.42	2.43829
NM_001083407	SPATA20	spermatogenesis associated 20	7.68	41.44	5.39	2.43029
NM_001192100	NHLRC3	NHL repeat containing 3	1.04	5.58	5.36	2.42223
NM_001075243	CH25H	cholesterol 25-hydroxylase	0.25	1.35	5.35	2.41954
NM_174112	MMP1	matrix metallopeptidase 1 (interstitial collagenase)	5.51	29.42	5.34	2.41684
NM_001101867	EMID1	EMI domain containing 1	0.01	0.08	5.33	2.41414
NM_001099102	FAAH	fatty acid amide hydrolase	0.63	3.34	5.32	2.41143
NM_001083762	ZFAND2A	zinc finger, AN1-type domain 2A	0.32	1.69	5.31	2.40871
NM_001080219	CHI3L1	chitinase 3-like 1 (cartilage glycoprotein-39)	83.87	445.26	5.31	2.40871
NM_001035015	TOM1	target of myb1 (chicken)	2.46	13.04	5.3	2.40599
NM_001205759	TP53I13	tumor protein p53 inducible protein 13	1.42	7.52	5.29	2.40327
NM_205773	CCL11	chemokine (C-C motif) ligand 11	2.68	14.04	5.23	2.38681
NM_001007816	FADD	Fas (TNFRSF6)-associated via death domain	4.32	22.54	5.22	2.38405
NM_001076041	ASCC1	activating signal cointegrator 1 complex subunit 1	1.82	9.47	5.21	2.38128
NM_001083444	FADS2	fatty acid desaturase 2	1.82	9.49	5.21	2.38128
NM_001075448	MYBL2	v-myb myeloblastosis viral oncogene homolog (avian)-like 2	1.03	5.37	5.19	2.37573
NM_001206637	MMP3	matrix metallopeptidase 3 (stromelysin 1, progelatinase)	0.14	0.7	5.19	2.37573
NM_001078039	MYOZ3	myozenin 3	0.01	0.04	5.18	2.37295
NM_001099138	C1QTNF5	C1q and tumor necrosis factor related protein 5	3.02	15.6	5.16	2.36737
NM_001206718	LOC618071	uncharacterized LOC618071	0.02	0.11	5.12	2.35614
NM_001015518	DCUN1D3	DCN1, defective in cullin neddylation 1, domain containing 3 (S. cerevisiae)	0.56	2.85	5.12	2.35614
NM_001035032	ERP44	endoplasmic reticulum protein 44	9.7	49.69	5.12	2.35614
NM_174598	SCNN1A	sodium channel, non-voltage-gated 1 alpha subunit	0.06	0.3	5.09	2.34767
NM_001193071	MPP2	membrane protein, palmitoylated 2 (MAGUK p55 subfamily member 2)	0.01	0.07	5.06	2.33914
NM_001113308	MRPL33	mitochondrial ribosomal protein L33	0.23	1.17	5.06	2.33914
NM_001076309	FAM3A	family with sequence similarity 3, member A	2.5	12.65	5.05	2.33628
NM_001082443	SIGIRR	single immunoglobulin and toll-interleukin 1 receptor (TIR) domain	0.02	0.09	4.98	2.31615
NM_001046016	RND1	Rho family GTPase 1	21.29	105.16	4.94	2.30451
NM_001101936	KIFC1	kinesin family member C1	2.1	10.35	4.92	2.29866
NM_001046559	SMG9	smg-9 homolog, nonsense mediated mRNA decay factor (C. elegans)	1.57	7.71	4.92	2.29866
NM_001102219	NLRP3	NLR family, pyrin domain containing 3	0.44	2.15	4.91	2.29572
NM_001077952	KRT80	keratin 80	0.27	1.34	4.9	2.29278
NM_001076523	HMGA1	high mobility group AT-hook 1	0.74	3.61	4.9	2.29278
NM_001128497	AES	amino-terminal enhancer of split	32.91	159.83	4.86	2.28096
NM_001105375	TDRKH	tudor and KH domain containing	0.01	0.07	4.86	2.28096
NM_001144098	MEP1B	meprin A, beta	0.01	0.04	4.82	2.26903
NM_001025332	FABP2	fatty acid binding protein 2, intestinal	0.03	0.13	4.77	2.25399
NM_001205582	RPS6KB2	ribosomal protein S6 kinase, 70kDa, polypeptide 2	2.97	14.1	4.75	2.24793
NM_001034572	PHB	prohibitin	5.04	23.7	4.71	2.23573
NM_001078076	ACAD9	acyl-CoA dehydrogenase family, member 9	0.67	3.16	4.7	2.23266
NM_001080244	PFKL	phosphofructokinase, liver	14.15	65.89	4.66	2.22033
NM_174028	CSF3	colony stimulating factor 3 (granulocyte)	2.84	13.25	4.66	2.22033
NM_176669	STC1	stanniocalcin 1	1.23	5.72	4.66	2.22033
NM_001078044	C4H7orf23	chromosome 4 open reading frame, human C7orf23	1.62	7.55	4.66	2.22033
NM_001101107	FARSA	phenylalanyl-tRNA synthetase, alpha subunit	3.04	14.02	4.6	2.20163
NM_001098942	RNMT	RNA (guanine-7-) methyltransferase	1.52	6.99	4.59	2.19849
NM_001038686	CENPM	centromere protein M	2.07	9.45	4.57	2.19219
NM_001034275	ICOS	inducible T-cell co-stimulator	0.01	0.04	4.53	2.17951
NM_001075761	HAND1	heart and neural crest derivatives expressed 1	0.03	0.15	4.52	2.17632
NM_001034735	CD74	CD74 molecule, major histocompatibility complex, class II invariant chain	0.02	0.08	4.51	2.17313
NM_001034408	POLR1E	polymerase (RNA) I polypeptide E, 53kDa	1.46	6.59	4.51	2.17313
NM_001080739	RPRM	reprimo, TP53 dependent G2 arrest mediator candidate	0.02	0.09	4.51	2.17313
NM_001103303	SLC46A3	solute carrier family 46, member 3	0.52	2.33	4.51	2.17313
NM_001098947	Sep-01	septin 1	0.05	0.21	4.5	2.16993
NM_001035461	RPP30	ribonuclease P/MRP 30kDa subunit	2.84	12.76	4.49	2.16672
NM_001206835	IER5L	immediate early response 5-like	7.21	32.08	4.45	2.15381
NM_001102130	SLC26A8	solute carrier family 26, member 8	0.01	0.03	4.44	2.15056
NM_001103287	ZFP64	zinc finger protein 64 homolog (mouse)	1.07	4.71	4.42	2.14405
NM_001083374	SLC22A18	solute carrier family 22, member 18	0.03	0.12	4.38	2.13093
NM_001077962	STAC	SH3 and cysteine rich domain	1.3	5.69	4.38	2.13093
NM_001046310	RAD23B	RAD23 homolog B (S. cerevisiae)	11	48.04	4.37	2.12763
NM_001192407	CDC6	cell division cycle 6 homolog (S. cerevisiae)	0.36	1.59	4.36	2.12433
NM_001205858	NDNF	neuron-derived neurotrophic factor	0.19	0.83	4.36	2.12433
NM_001192544	SRMS	src-related kinase lacking C-terminal regulatory tyrosine and N-terminal myristylation sites	0.02	0.09	4.35	2.12102
NM_001103248	PCDHB11	protocadherin beta 11	0.14	0.59	4.35	2.12102
NM_001192958	VPS26B	vacuolar protein sorting 26 homolog B (S. pombe)	3.91	17.01	4.35	2.12102
NM_001075701	DNAJC22	DnaJ (Hsp40) homolog, subfamily C, member 22	0.24	1.06	4.34	2.1177
NM_174671	SLC25A11	solute carrier family 25 (mitochondrial carrier; oxoglutarate carrier), member 11	5.63	24.45	4.34	2.1177
NM_001102548	LIG1	ligase I, DNA, ATP-dependent	0.94	4.08	4.34	2.1177
NM_001080256	SLC2A6	solute carrier family 2 (facilitated glucose transporter), member 6	4.05	17.5	4.32	2.11103
NM_001206090	SRD5A3	steroid 5 alpha-reductase 3	0.99	4.3	4.32	2.11103
NM_001075290	MCM5	minichromosome maintenance complex component 5	2.3	9.88	4.3	2.10434
NM_173888	ADM	adrenomedullin	45.29	194.22	4.29	2.10098
NM_001191530	GRK6	G protein-coupled receptor kinase 6	0.43	1.83	4.29	2.10098
NM_205800	S100A13	S100 calcium binding protein A13	22.67	97.3	4.29	2.10098
NM_001083735	TRIM2	tripartite motif containing 2	2.32	9.94	4.29	2.10098
NM_001001855	BIRC5	baculoviral IAP repeat containing 5	3.44	14.76	4.29	2.10098
NM_174806	GOT2	glutamic-oxaloacetic transaminase 2, mitochondrial (aspartate aminotransferase 2)	5.35	22.92	4.28	2.09761
NM_001192146	MSC	musculin	8.88	37.92	4.27	2.09424
NM_001114857	MT1E	metallothionein 1E	0.33	1.42	4.26	2.09085
NM_001045888	PCOLCE	procollagen C-endopeptidase enhancer	47.08	200.76	4.26	2.09085
NM_001024486	SLC37A2	solute carrier family 37 (glycerol-3-phosphate transporter), member 2	0.03	0.12	4.25	2.08746
NM_001035304	NDRG2	NDRG family member 2	0.42	1.79	4.25	2.08746
NM_001206145	SMAD6	SMAD family member 6	2.01	8.49	4.23	2.08066
NM_001101931	HAUS5	HAUS augmin-like complex, subunit 5	0.98	4.14	4.23	2.08066
NM_001075969	GPR37	G protein-coupled receptor 37 (endothelin receptor type B-like)	0.01	0.04	4.21	2.07382
NM_174693	DGAT1	diacylglycerol O-acyltransferase 1	3.48	14.58	4.19	2.06695
NM_001024499	POLR3D	polymerase (RNA) III (DNA directed) polypeptide D, 44kDa	1.53	6.43	4.19	2.06695
NM_001037628	SELPLG	selectin P ligand	0.04	0.17	4.18	2.0635
NM_001078094	UBE2L3	ubiquitin-conjugating enzyme E2L 3	17.52	73.06	4.17	2.06005
NM_001076359	TMEM55B	transmembrane protein 55B	3.38	14.09	4.17	2.06005
NM_001082457	UNC93A	unc-93 homolog A (C. elegans)	0.02	0.07	4.17	2.06005
NM_001024556	VNN1	vanin 1	0.31	1.28	4.16	2.05658
NM_001046328	S100A9	S100 calcium binding protein A9	0.78	3.23	4.16	2.05658
NM_001252441	TOPAZ1	testis and ovary specific PAZ domain containing 1	0	0.01	4.15	2.05311
NM_174093	IL1B	interleukin 1, beta	0.05	0.2	4.15	2.05311
NM_001034407	C1R	complement component 1, r subcomponent	64.19	265.92	4.14	2.04963
NM_174166	RDH5	retinol dehydrogenase 5 (11-cis/9-cis)	0.07	0.3	4.13	2.04614
NM_001081543	KCNE4	potassium voltage-gated channel, Isk-related family, member 4	2.44	10.05	4.12	2.04264
NM_001191256	RBAK	RB-associated KRAB zinc finger	0.21	0.85	4.11	2.03914
NM_001098909	ELF3	E74-like factor 3 (ets domain transcription factor, epithelial-specific )	0.07	0.29	4.11	2.03914
NM_001075328	TOMM70A	translocase of outer mitochondrial membrane 70 homolog A (S. cerevisiae)	5.66	23.2	4.1	2.03562
NM_001038560	POC1A	POC1 centriolar protein homolog A (Chlamydomonas)	1.61	6.57	4.08	2.02857
NM_183084	AURKB	aurora kinase B	1.65	6.73	4.08	2.02857
NM_001038054	HMG20B	high mobility group 20B	2.24	9.16	4.08	2.02857
NM_001038568	GPR84	G protein-coupled receptor 84	0.49	1.98	4.07	2.02503
NM_001034302	SPARCL1	SPARC-like 1 (hevin)	0.01	0.03	4.07	2.02503
NM_001205662	RNF19B	ring finger protein 19B	1.95	7.95	4.07	2.02503
NM_001102480	TMEM43	transmembrane protein 43	10.28	41.57	4.04	2.01436
NM_174102	LIM2	lens intrinsic membrane protein 2, 19kDa	0.07	0.27	4.03	2.01078
NM_001205494	C16H1orf105	chromosome 16 open reading frame, human C1orf105	0.04	0.16	4.02	2.0072
NM_001076125	ALG8	asparagine-linked glycosylation 8, alpha-1,3-glucosyltransferase homolog (S. cerevisiae)	1.32	5.27	4.01	2.0036
NM_001034294	VCP	valosin containing protein	33.22	133.31	4.01	2.0036
NM_001045913	RRAD	Ras-related associated with diabetes	1.44	5.76	4	2
NM_001244206	CCL27	chemokine (C-C motif) ligand 27	0.15	0.59	4	2

## Sheet: Down-regulated
List of 224 genes showing at least 4 fold decrease in expression. The most down-regulated genes based on fold change values are shown first.
transcript_ID	gene	desc	MyoGwt_FPKM	MyoGkd_FPKM	Fold Change	Log FC
NM_001193074	lyl1	basic helix-loop-helix protein 18	27.2403	0.024496	0.000899257	-10.119
NM_001193218	SCN1A	sodium channel, voltage-gated, type I, alpha subunit	0.01	0	0.01	-6.64386
NM_001037443	RPS15A	ribosomal protein S15A	12.04	0.15	0.01	-6.64386
NR_046270	LOC100847946	uncharacterized LOC100847946	10.9	0.17	0.02	-5.64386
NM_001109803	SYNC	syncoilin, intermediate filament protein	5.86	0.1	0.02	-5.64386
NM_001046410	TUBA1D	tubulin, alpha 3d	0.02	0	0.04	-4.64386
NM_001035425	FAM65B	family with sequence similarity 65, member B	0.27	0.01	0.05	-4.32193
NM_206843	ASIP	agouti signaling protein	5.98	0.34	0.06	-4.05889
NM_001205931	TTPAL	tocopherol (alpha) transfer protein-like	3.77	0.27	0.07	-3.8365
NM_001206777	RYR1	ryanodine receptor 1 (skeletal)	0.01	0	0.08	-3.64386
NM_001206813	ZNF197	zinc finger protein 197	2.08	0.17	0.08	-3.64386
NM_001076387	TMEM38B	transmembrane protein 38B	1.76	0.14	0.08	-3.64386
NM_001191183	ACBD3	acyl-CoA binding domain containing 3	18.87	1.61	0.09	-3.47393
NM_001083760	SLC30A7	solute carrier family 30 (zinc transporter), member 7	8.77	0.76	0.09	-3.47393
NM_001082456	WNT11	wingless-type MMTV integration site family, member 11	0.94	0.09	0.09	-3.47393
NM_001192310	RTKN2	rhotekin 2	0.1	0.01	0.09	-3.47393
NM_001099015	GAN	gigaxonin	3.03	0.29	0.09	-3.47393
NM_001205841	TNN	tenascin N	0.04	0	0.1	-3.32193
NM_001034337	TMEM106B	transmembrane protein 106B	13.63	1.34	0.1	-3.32193
NM_176654	ATP6V1B1	ATPase, H+ transporting, lysosomal 56/58kDa, V1 subunit B1	0.41	0.04	0.1	-3.32193
NM_001035305	URI1	URI1, prefoldin-like chaperone	11.4	1.16	0.1	-3.32193
NM_001076826	ANTXR2	anthrax toxin receptor 2	108.37	11.29	0.1	-3.32193
NM_001075533	ST6GALNAC2	ST6 (alpha-N-acetyl-neuraminyl-2,3-beta-galactosyl-1, 3)-N-acetylgalactosaminide alpha-2,6-sialyltransferase 2	0.73	0.08	0.11	-3.18442
NM_001038690	TMEM169	transmembrane protein 169	0.1	0.01	0.11	-3.18442
NM_001038167	UBE2D1	ubiquitin-conjugating enzyme E2D 1	13.16	1.44	0.11	-3.18442
NM_001113252	TGFB2	transforming growth factor, beta 2	9.43	1.04	0.11	-3.18442
NM_001082613	ZNF644	zinc finger protein 644	4.19	0.46	0.11	-3.18442
NM_001206965	DCX	doublecortin	0.25	0.03	0.11	-3.18442
NM_001205488	DENND5B	DENN/MADD domain containing 5B	1.73	0.19	0.11	-3.18442
NM_001075650	ACSL5	acyl-CoA synthetase long-chain family member 5	33.18	3.68	0.11	-3.18442
NM_001102327	TNFRSF10D	tumor necrosis factor receptor superfamily, member 10d, decoy with truncated death domain	12.32	1.38	0.11	-3.18442
NM_001075832	EFHD1	EF-hand domain family, member D1	0.85	0.1	0.11	-3.18442
NM_001033617	CTSC	cathepsin C	84.72	9.62	0.11	-3.18442
NM_001077133	ORMDL1	ORM1-like 1 (S. cerevisiae)	12.44	1.45	0.12	-3.05889
NM_001079593	TM2D1	TM2 domain containing 1	41.03	4.8	0.12	-3.05889
NM_001081577	SLC1A4	solute carrier family 1 (glutamate/neutral amino acid transporter), member 4	6.16	0.72	0.12	-3.05889
NM_001034741	LEPROT	leptin receptor overlapping transcript	71.58	8.55	0.12	-3.05889
NM_001076827	TM7SF3	transmembrane 7 superfamily member 3	18.06	2.19	0.12	-3.05889
NM_001025319	CYP51A1	cytochrome P450, family 51, subfamily A, polypeptide 1	7.07	0.87	0.12	-3.05889
NM_001098024	AKAP10	A kinase (PRKA) anchor protein 10	4.33	0.55	0.13	-2.94342
NM_001192481	PLXNC1	plexin C1	9.62	1.22	0.13	-2.94342
NM_001113317	SHFM1	split hand/foot malformation (ectrodactyly) type 1	17.93	2.28	0.13	-2.94342
NM_001101218	ZNF131	zinc finger protein 131	7.19	0.92	0.13	-2.94342
NM_001191148	OPRD1	opioid receptor, delta 1	0.18	0.02	0.13	-2.94342
NM_001011685	MTHFR	methylenetetrahydrofolate reductase (NAD(P)H)	3.14	0.41	0.13	-2.94342
NM_001035478	SSBP2	single-stranded DNA binding protein 2	11.85	1.54	0.13	-2.94342
NM_001035314	MRPS10	mitochondrial ribosomal protein S10	28.73	3.81	0.13	-2.94342
NM_001083736	JAM2	junctional adhesion molecule 2	3.89	0.52	0.13	-2.94342
NM_001076946	CCDC155	coiled-coil domain containing 155	0.17	0.02	0.13	-2.94342
NM_001078031	TMEM168	transmembrane protein 168	11.03	1.47	0.13	-2.94342
NM_001192613	RBM20	RNA binding motif protein 20	0.04	0	0.14	-2.8365
NM_001205813	TBC1D25	TBC1 domain family, member 25	2.14	0.29	0.14	-2.8365
NM_001103093	PPP1R21	protein phosphatase 1, regulatory subunit 21	3.95	0.54	0.14	-2.8365
NM_001144101	TSC22D2	TSC22 domain family, member 2	5.84	0.8	0.14	-2.8365
NM_001099023	ZNF639	zinc finger protein 639	3.55	0.49	0.14	-2.8365
NM_001034208	HRSP12	heat-responsive protein 12	9.6	1.34	0.14	-2.8365
NM_001075277	PSPC1	paraspeckle component 1	11.9	1.68	0.14	-2.8365
NM_001078056	GSKIP	GSK3B interacting protein	22.78	3.24	0.14	-2.8365
NM_001105453	NKD1	naked cuticle homolog 1 (Drosophila)	0.07	0.01	0.14	-2.8365
NM_001075236	GK	glycerol kinase	0.78	0.11	0.14	-2.8365
NM_001076251	DEGS2	degenerative spermatocyte homolog 2, lipid desaturase (Drosophila)	0.15	0.02	0.14	-2.8365
NM_001075228	C28H10orf57	chromosome 28 open reading frame, human C10orf57	5.75	0.83	0.14	-2.8365
NM_174567	OPN1SW	opsin 1 (cone pigments), short-wave-sensitive	0.17	0.03	0.14	-2.8365
NM_001034212	POLR2C	polymerase (RNA) II (DNA directed) polypeptide C, 33kDa	22.74	3.3	0.15	-2.73697
NM_001075170	MAK16	MAK16 homolog (S. cerevisiae)	11.53	1.67	0.15	-2.73697
NM_001192987	SPATS2L	spermatogenesis associated, serine-rich 2-like	38.02	5.54	0.15	-2.73697
NM_001205912	SHC4	SHC (Src homology 2 domain containing) family, member 4	0.15	0.02	0.15	-2.73697
NM_001015646	RABGGTB	Rab geranylgeranyltransferase, beta subunit	25.66	3.78	0.15	-2.73697
NM_001076837	CDH18	cadherin 18, type 2	0.49	0.07	0.15	-2.73697
NM_001083474	EIF2B3	eukaryotic translation initiation factor 2B, subunit 3 gamma, 58kDa	10.42	1.55	0.15	-2.73697
NM_001076814	ME2	malic enzyme 2, NAD(+)-dependent, mitochondrial	11.09	1.65	0.15	-2.73697
NM_001025082	LPXN	leupaxin	0.1	0.01	0.15	-2.73697
NM_001205061	GPR75	G protein-coupled receptor 75	0.22	0.03	0.15	-2.73697
NM_001128508	ARRDC5	arrestin domain containing 5	0.12	0.02	0.15	-2.73697
NM_001037454	MON1B	MON1 homolog B (yeast)	3.32	0.5	0.15	-2.73697
NM_001192272	PTPRZ1	protein tyrosine phosphatase, receptor-type, Z polypeptide 1	0.02	0	0.15	-2.73697
NM_001128500	SH3KBP1	SH3-domain kinase binding protein 1	4.49	0.7	0.16	-2.64386
NM_001025339	RPS24	ribosomal protein S24	307.4	48.72	0.16	-2.64386
NM_001206857	PTAR1	protein prenyltransferase alpha subunit repeat containing 1	0.47	0.07	0.16	-2.64386
NM_001206135	SGMS1	sphingomyelin synthase 1	13.57	2.17	0.16	-2.64386
NM_001193246	DAB2	disabled homolog 2, mitogen-responsive phosphoprotein (Drosophila)	72.64	11.64	0.16	-2.64386
NM_001192716	TMOD2	tropomodulin 2 (neuronal)	0.48	0.08	0.16	-2.64386
NM_001244204	TFPI	tissue factor pathway inhibitor (lipoprotein-associated coagulation inhibitor)	1.76	0.29	0.16	-2.64386
NM_001192152	NPHP3	nephronophthisis 3 (adolescent)	1.88	0.31	0.16	-2.64386
NM_001193063	GRIK2	glutamate receptor, ionotropic, kainate 2	0.38	0.06	0.16	-2.64386
NM_001102038	HIAT1	hippocampus abundant transcript 1	17.56	2.87	0.16	-2.64386
NM_001101878	PQLC3	PQ loop repeat containing 3	18.23	2.98	0.16	-2.64386
NM_001083751	SYNPO2	synaptopodin 2	6.94	1.16	0.17	-2.55639
NM_001075674	GRPEL2	GrpE-like 2, mitochondrial (E. coli)	2.83	0.47	0.17	-2.55639
NM_001076537	TRIM9	tripartite motif containing 9	0.04	0.01	0.17	-2.55639
NM_001099142	CPNE3	copine III	18.15	3.04	0.17	-2.55639
NM_001077041	AMN	amnionless homolog (mouse)	0.14	0.02	0.17	-2.55639
NM_001102110	CTNNA2	catenin (cadherin-associated protein), alpha 2	1.3	0.22	0.17	-2.55639
NM_001205788	KATNAL2	katanin p60 subunit A-like 2	0.54	0.09	0.17	-2.55639
NM_001103319	PLN	phospholamban	0.22	0.04	0.17	-2.55639
NM_173879	F5	coagulation factor V (proaccelerin, labile factor)	2.15	0.37	0.17	-2.55639
NM_174547	GUCY2C	guanylate cyclase 2C (heat stable enterotoxin receptor)	0.28	0.05	0.17	-2.55639
NM_001166499	ITGA2	integrin, alpha 2 (CD49B, alpha 2 subunit of VLA-2 receptor)	0.15	0.03	0.17	-2.55639
NM_001083453	VPS41	vacuolar protein sorting 41 homolog (S. cerevisiae)	22.73	3.96	0.17	-2.55639
NM_001035377	CEP170	centrosomal protein 170kDa	7.25	1.27	0.18	-2.47393
NM_174512	CDK5R1	cyclin-dependent kinase 5, regulatory subunit 1 (p35)	0.35	0.06	0.18	-2.47393
NM_001105430	ZC3H7A	zinc finger CCCH-type containing 7A	11.66	2.09	0.18	-2.47393
NM_001075582	POU2F1	POU class 2 homeobox 1	0.35	0.06	0.18	-2.47393
NM_001101990	PRMT7	protein arginine methyltransferase 7	7.64	1.41	0.19	-2.39593
NM_001205807	MAP2	microtubule-associated protein 2	0.05	0.01	0.19	-2.39593
NM_001098925	SERPINB10	serpin peptidase inhibitor, clade B (ovalbumin), member 10	6.89	1.28	0.19	-2.39593
NM_001206988	KIAA0754	KIAA0754 ortholog	4.87	0.91	0.19	-2.39593
NM_001075189	USP14	ubiquitin specific peptidase 14 (tRNA-guanine transglycosylase)	18.61	3.51	0.19	-2.39593
NM_001100352	ZNF391	zinc finger protein 391	0.31	0.06	0.19	-2.39593
NM_001076982	ATG12	ATG12 autophagy related 12 homolog (S. cerevisiae)	77.76	14.86	0.19	-2.39593
NM_001193049	PPM1H	protein phosphatase, Mg2+/Mn2+ dependent, 1H	6.35	1.21	0.19	-2.39593
NM_001104987	MCTP1	multiple C2 domains, transmembrane 1	0.16	0.03	0.19	-2.39593
NM_001191285	COL15A1	collagen, type XV, alpha 1	12.75	2.46	0.19	-2.39593
NM_001143876	NCKAP1L	NCK-associated protein 1-like	0.1	0.02	0.19	-2.39593
NM_001191216	NME5	non-metastatic cells 5, protein expressed in (nucleoside-diphosphate kinase)	0.15	0.03	0.19	-2.39593
NM_001079787	SORBS2	sorbin and SH3 domain containing 2	0.05	0.01	0.19	-2.39593
NM_001103262	LRRC40	leucine rich repeat containing 40	9.81	1.9	0.19	-2.39593
NM_001079625	C8H9orf135	chromosome 8 open reading frame, human C9orf135	0.16	0.03	0.19	-2.39593
NM_001110069	AQP11	aquaporin 11	0.76	0.15	0.2	-2.32193
NM_001205724	DNASE1L3	deoxyribonuclease I-like 3	0.06	0.01	0.2	-2.32193
NM_175803	TBCA	tubulin folding cofactor A	46.9	9.21	0.2	-2.32193
NM_001082451	MLL5	myeloid/lymphoid or mixed-lineage leukemia 5 (trithorax homolog, Drosophila)	10.66	2.11	0.2	-2.32193
NM_174180	DHRS3	dehydrogenase/reductase (SDR family) member 3	11.32	2.26	0.2	-2.32193
NM_001034052	GHITM	growth hormone inducible transmembrane protein	58.28	11.63	0.2	-2.32193
NM_001101092	STK38L	serine/threonine kinase 38 like	4.87	0.97	0.2	-2.32193
NM_001192533	PM20D2	peptidase M20 domain containing 2	0.36	0.07	0.2	-2.32193
NM_173883	TG	thyroglobulin	0.01	0	0.2	-2.32193
NM_001046272	TMEM184A	transmembrane protein 184A	0.08	0.02	0.2	-2.32193
NM_001114152	PRPS2	phosphoribosyl pyrophosphate synthetase 2	1.08	0.22	0.2	-2.32193
NM_001109967	C14H8orf22	chromosome 14 open reading frame, human C8orf22	0.74	0.15	0.2	-2.32193
NM_001081734	MOCS3	molybdenum cofactor synthesis 3	7.29	1.47	0.2	-2.32193
NM_001083741	LRRC8D	leucine rich repeat containing 8 family, member D	3.77	0.76	0.2	-2.32193
NM_001075932	AGPAT5	1-acylglycerol-3-phosphate O-acyltransferase 5 (lysophosphatidic acid acyltransferase, epsilon)	2.45	0.5	0.2	-2.32193
NM_001075915	POU2AF1	POU class 2 associating factor 1	0.04	0.01	0.2	-2.32193
NM_001101132	BBS5	Bardet-Biedl syndrome 5	10.17	2.07	0.2	-2.32193
NM_001101904	SUSD4	sushi domain containing 4	4.62	0.94	0.2	-2.32193
NM_001205415	KLHDC5	kelch domain containing 5	3.93	0.81	0.2	-2.32193
NM_001076991	C2H2orf88	chromosome 2 open reading frame, human C2orf88	0.82	0.17	0.21	-2.25154
NM_001245949	LAG3	lymphocyte-activation gene 3	0.34	0.07	0.21	-2.25154
NM_001076914	ZNF527	zinc finger protein 527	2.41	0.5	0.21	-2.25154
NM_001205640	KIF9	kinesin family member 9	0.46	0.09	0.21	-2.25154
NM_001082458	UBE2G1	ubiquitin-conjugating enzyme E2G 1	19.34	4	0.21	-2.25154
NM_001046567	PCGF3	polycomb group ring finger 3	20.19	4.18	0.21	-2.25154
NM_001193205	SMG7	smg-7 homolog, nonsense mediated mRNA decay factor (C. elegans)	8.35	1.74	0.21	-2.25154
NM_001076936	ACADL	acyl-CoA dehydrogenase, long chain	1.89	0.39	0.21	-2.25154
NM_174705	ARPP19	cAMP-regulated phosphoprotein, 19kDa	45.24	9.44	0.21	-2.25154
NM_001191266	USP13	ubiquitin specific peptidase 13 (isopeptidase T-3)	0.93	0.19	0.21	-2.25154
NM_001191444	PPM1D	protein phosphatase, Mg2+/Mn2+ dependent, 1D	4.29	0.9	0.21	-2.25154
NM_174681	GDF9	growth differentiation factor 9	0.25	0.05	0.21	-2.25154
NM_001038040	TRMT6	tRNA methyltransferase 6 homolog (S. cerevisiae)	9.92	2.08	0.21	-2.25154
NM_001192150	FMR1	fragile X mental retardation 1	8.4	1.78	0.21	-2.25154
NM_001192486	ADAMTS18	ADAM metallopeptidase with thrombospondin type 1 motif, 18	0.03	0.01	0.21	-2.25154
NM_001015530	SLC26A10	solute carrier family 26, member 10	0.11	0.02	0.21	-2.25154
NM_001075766	SLC30A6	solute carrier family 30 (zinc transporter), member 6	9.63	2.06	0.21	-2.25154
NM_001035056	EMC3	ER membrane protein complex subunit 3	54.11	11.59	0.21	-2.25154
NM_001038056	TM2D2	TM2 domain containing 2	18.77	4.02	0.21	-2.25154
NM_001206310	TBC1D4	TBC1 domain family, member 4	9.65	2.07	0.21	-2.25154
NM_001083659	ZNF295	zinc finger protein 295	1.41	0.3	0.21	-2.25154
NM_001206573	ADAMTS9	ADAM metallopeptidase with thrombospondin type 1 motif, 9	0.42	0.09	0.22	-2.18442
NM_001034653	PPP1CB	protein phosphatase 1, catalytic subunit, beta isozyme	40.41	8.72	0.22	-2.18442
NM_001078139	RPL36	ribosomal protein L36	153.3	33.13	0.22	-2.18442
NM_001102053	KANK4	KN motif and ankyrin repeat domains 4	0.04	0.01	0.22	-2.18442
NM_001101880	REST	RE1-silencing transcription factor	3.73	0.81	0.22	-2.18442
NM_001075727	STK40	serine/threonine kinase 40	8.15	1.77	0.22	-2.18442
NM_001102556	INTS8	integrator complex subunit 8	9.54	2.07	0.22	-2.18442
NM_001205310	FGFR2	fibroblast growth factor receptor 2	0.18	0.04	0.22	-2.18442
NM_001079793	YPEL5	yippee-like 5 (Drosophila)	16.19	3.53	0.22	-2.18442
NM_001075912	SFN	stratifin	0.08	0.02	0.22	-2.18442
NM_001098987	PEX3	peroxisomal biogenesis factor 3	10.96	2.4	0.22	-2.18442
NM_001191196	IPP	intracisternal A particle-promoted polypeptide	4.76	1.04	0.22	-2.18442
NM_174518	CITED1	Cbp/p300-interacting transactivator, with Glu/Asp-rich carboxy-terminal domain, 1	0.24	0.05	0.22	-2.18442
NM_001046146	TMEM98	transmembrane protein 98	25.73	5.65	0.22	-2.18442
NM_001081528	LYSMD4	LysM, putative peptidoglycan-binding, domain containing 4	2.72	0.6	0.22	-2.18442
NM_001206066	TRPM8	transient receptor potential cation channel, subfamily M, member 8	0.03	0.01	0.22	-2.18442
NM_001034396	NCBP2	nuclear cap binding protein subunit 2, 20kDa	35.89	7.91	0.22	-2.18442
NM_001191516	SLIT2	slit homolog 2 (Drosophila)	0.37	0.08	0.22	-2.18442
NM_177520	MGAT4A	mannosyl (alpha-1,3-)-glycoprotein beta-1,4-N-acetylglucosaminyltransferase, isozyme A	1.21	0.27	0.22	-2.18442
NM_001191119	GABRA1	gamma-aminobutyric acid (GABA) A receptor, alpha 1	0.26	0.06	0.22	-2.18442
NM_001040517	TNNI3	troponin I type 3 (cardiac)	0.11	0.02	0.22	-2.18442
NM_001102498	NKAPL	NFKB activating protein-like	1.3	0.29	0.22	-2.18442
NM_001015590	ITIH4	inter-alpha-trypsin inhibitor heavy chain family, member 4	0.09	0.02	0.22	-2.18442
NM_175807	COX7A2	cytochrome c oxidase subunit VIIa polypeptide 2 (liver)	126.64	28.27	0.22	-2.18442
NM_001192437	HLF	hepatic leukemia factor	1.74	0.39	0.22	-2.18442
NM_001046549	TUBB	tubulin, beta class I	82.92	18.51	0.22	-2.18442
NM_001076099	RHOV	ras homolog gene family, member V	0.06	0.01	0.22	-2.18442
NM_001101220	DYNLT3	dynein, light chain, Tctex-type 3	24.18	5.41	0.22	-2.18442
NM_001077894	LOC509810	zinc finger protein LOC509810	0.88	0.2	0.22	-2.18442
NM_001193102	SCN8A	sodium channel, voltage gated, type VIII, alpha subunit	0.01	0	0.23	-2.12029
NM_001046477	MSN	moesin	80.51	18.2	0.23	-2.12029
NM_001105028	LOC100125388	uncharacterized protein 100125388	0.08	0.02	0.23	-2.12029
NM_001035385	OLFML1	olfactomedin-like 1	1.57	0.36	0.23	-2.12029
NM_001192723	NEK8	NIMA (never in mitosis gene a)- related kinase 8	1.34	0.3	0.23	-2.12029
NM_001105612	CANX	calnexin	118.51	27.01	0.23	-2.12029
NM_001102102	SPINK5	serine peptidase inhibitor, Kazal type 5	0.22	0.05	0.23	-2.12029
NM_001075268	PFKM	phosphofructokinase, muscle	9.26	2.14	0.23	-2.12029
NM_001205394	TXNDC16	thioredoxin domain containing 16	0.52	0.12	0.23	-2.12029
NM_001034613	PMPCB	peptidase (mitochondrial processing) beta	20.2	4.72	0.23	-2.12029
NM_001080319	FAM188B	family with sequence similarity 188, member B	1.57	0.37	0.23	-2.12029
NM_001205393	FAM208A	family with sequence similarity 208, member A	18.25	4.29	0.24	-2.05889
NM_001205297	PTPRB	protein tyrosine phosphatase, receptor type, B	0.03	0.01	0.24	-2.05889
NM_174417	PDE5A	phosphodiesterase 5A, cGMP-specific	9.03	2.13	0.24	-2.05889
NM_001256581	ARID4A	AT rich interactive domain 4A (RBP1-like)	3.62	0.86	0.24	-2.05889
NM_001098878	DUSP19	dual specificity phosphatase 19	1.34	0.32	0.24	-2.05889
NM_001206622	CDK13	cyclin-dependent kinase 13	2.19	0.52	0.24	-2.05889
NM_174473	TIMP3	TIMP metallopeptidase inhibitor 3	372.12	89.61	0.24	-2.05889
NM_001083430	LETMD1	LETM1 domain containing 1	5.36	1.29	0.24	-2.05889
NM_001144096	RICTOR	RPTOR independent companion of MTOR, complex 2	3.31	0.8	0.24	-2.05889
NM_001206594	PAK7	p21 protein (Cdc42/Rac)-activated kinase 7	0.1	0.03	0.24	-2.05889
NM_001102303	NSUN5	NOP2/Sun domain family, member 5	1.29	0.31	0.24	-2.05889
NM_001076229	RAB30	RAB30, member RAS oncogene family	3.23	0.79	0.24	-2.05889
NM_001013587	MDH2	malate dehydrogenase 2, NAD (mitochondrial)	64.74	15.84	0.24	-2.05889
NM_001206054	CLVS2	clavesin 2	0.07	0.02	0.24	-2.05889
NM_001040500	AGR2	anterior gradient homolog 2 (Xenopus laevis)	0.1	0.02	0.25	-2
NM_001205734	DTX1	deltex homolog 1 (Drosophila)	0.03	0.01	0.25	-2
NM_001078150	LRRC17	leucine rich repeat containing 17	0.04	0.01	0.25	-2
NM_001192823	CLIP1	CAP-GLY domain containing linker protein 1	21.7	5.42	0.25	-2
NM_001076861	COX15	COX15 homolog, cytochrome c oxidase assembly protein (yeast)	6.97	1.75	0.25	-2
NM_205815	LYVE1	lymphatic vessel endothelial hyaluronan receptor 1	0.23	0.06	0.25	-2
NM_001035355	SYNJ2BP	synaptojanin 2 binding protein	18.75	4.72	0.25	-2
NM_001083750	POLR3A	polymerase (RNA) III (DNA directed) polypeptide A, 155kDa	3.66	0.92	0.25	-2
NM_001099070	GNB5	guanine nucleotide binding protein (G protein), beta 5	5.73	1.45	0.25	-2
NM_001001141	KCNMB1	potassium large conductance calcium-activated channel, subfamily M, beta member 1	0.37	0.09	0.25	-2
NM_001143741	ATP5E	ATP synthase, H+ transporting, mitochondrial F1 complex, epsilon subunit	56.72	14.42	0.25	-2
NM_001164670	FAN1	FANCD2/FANCI-associated nuclease 1	7.32	1.87	0.25	-2
