# Supplementary material for: Identification of Genes Differentially Expressed in Myogenin Knock-Down Bovine Muscle Satellite Cells during Differentiation through RNA Sequencing Analysis
Source: PLoS One. 2014 Mar 19;9(3):e92447. doi: 10.1371/journal.pone.0092447 (PMC3960249; doi:10.1371/journal.pone.0092447)
Supplement: Table S3 — GO functional annotation chart. GO functional annotation chart records for A) up-regulated genes, and B) Down-regulated genes. Only those terms that have p-values ≤0.05 and number of genes in each term ≥5 are shown. (XLSX) [file pone.0092447.s006.xlsx]

## Sheet: Table 3A
Table 3A
S. No	GO Term (Fold enrichment)	No. of Genes	P-Value
1	GO:0005829~cytosol (1.74)	30	0.0033
2	GO:0005654~nucleoplasm (1.92)	22	0.0047
3	GO:0005615~extracellular space (1.91)	17	0.0157
4	GO:0031981~nuclear lumen (1.54)	29	0.0189
5	GO:0031974~membrane-enclosed lumen (1.45)	35	0.0203
6	GO:0007067~mitosis (2.84)	8	0.0225
7	GO:0000280~nuclear division (2.84)	8	0.0225
8	GO:0044421~extracellular region part (1.68)	21	0.0227
9	GO:0000087~M phase of mitotic cell cycle (2.79)	8	0.0245
10	GO:0043233~organelle lumen (1.44)	34	0.0254
11	GO:0048285~organelle fission (2.73)	8	0.0272
12	GO:0070013~intracellular organelle lumen (1.43)	33	0.0306
13	GO:0006260~DNA replication (2.88)	7	0.0345
14	GO:0051301~cell division (2.39)	9	0.0349
15	GO:0043933~macromolecular complex subunit organization (1.76)	16	0.037
16	GO:0007049~cell cycle (1.71)	17	0.0384
17	GO:0004222~metalloendopeptidase activity (3.85)	5	0.0404
18	GO:0006631~fatty acid metabolic process (2.76)	7	0.0409
19	GO:0005819~spindle (3.14)	6	0.0418
20	GO:0005875~microtubule associated complex (3.77)	5	0.043
21	GO:0007346~regulation of mitotic cell cycle (3.09)	6	0.0447
22	GO:0000278~mitotic cell cycle (2.11)	10	0.0469

## Sheet: Table 3B
S. No.	GO Term (Fold enrichment)	No. of Genes	P-Value
1	GO:0044449~contractile fiber part (3.63)	5	0.0486
2	GO:0030016~myofibril (3.69)	5	0.046
3	GO:0005856~cytoskeleton (1.48)	25	0.0445
4	GO:0030424~axon (3.09)	6	0.0443
5	GO:0016311~dephosphorylation (3.19)	6	0.0394
6	GO:0031175~neuron projection development (2.56)	8	0.0365
7	GO:0030017~sarcomere (4.18)	5	0.0312
8	GO:0006793~phosphorus metabolic process (1.69)	20	0.0265
9	GO:0006796~phosphate metabolic process (1.69)	20	0.0265
10	GO:0031090~organelle membrane (1.64)	22	0.0239
11	GO:0006470~protein amino acid dephosphorylation (3.70)	6	0.0229
12	GO:0032989~cellular component morphogenesis (2.27)	11	0.0229
13	GO:0005874~microtubule (2.69)	9	0.0186
14	GO:0032535~regulation of cellular component size (2.72)	9	0.0175
15	GO:0043292~contractile fiber (4.06)	6	0.0159
16	GO:0004721~phosphoprotein phosphatase activity (3.55)	7	0.0141
17	GO:0008361~regulation of cell size (3.18)	8	0.013
18	GO:0000902~cell morphogenesis (2.53)	11	0.0115
19	GO:0040007~growth (3.58)	8	0.0069
20	GO:0000904~cell morphogenesis involved in differentiation (3.36)	10	0.0029
21	GO:0016049~cell growth (8.06)	6	0.0008
